# Supplementary material for: Fabrication of Polyurethane–Polyacrylate Hybrid Latexes with High Organosilicon Content via Phase Inversion Emulsion Polymerization
Source: Molecules. 2024 Dec 12;29(24):5870. doi: 10.3390/molecules29245870 (PMC11678795; doi:10.3390/molecules29245870)
Supplement: Supplementary file 1 [file molecules-29-05870-s001.zip]

Archive with 1 entries (1 files):
- molecules-3317206-supplementary.pdf
